# Supplementary material for: Activation of ClO2 by Nanoscale Zero-Valent Iron for Efficient Soil Polycyclic Aromatic Hydrocarbon Degradation: New Insight into the Relative Contribution of Fe(IV) and Hydroxyl Radicals
Source: Toxics. 2025 Jan 5;13(1):36. doi: 10.3390/toxics13010036 (PMC11768630; doi:10.3390/toxics13010036)
Supplement: Supplementary file 1 [file toxics-13-00036-s001.zip]

Archive with 1 entries (1 files):
- toxics-3359634-supplementary.pdf
